# Supplementary material for: Association between Nutrition and Health Knowledge and Multiple Chronic Diseases: A Large Cross-Sectional Study in Wuhan, China
Source: Nutrients. 2023 Apr 27;15(9):2096. doi: 10.3390/nu15092096 (PMC10180909; doi:10.3390/nu15092096)
Supplement: Supplementary file 1 [file nutrients-15-02096-s001.zip]

Archive with 1 entries (1 files):
- nutrients-2328264-supplementary.pdf
